# Supplementary material for: International fitness scale (IFIS): association with motor performance in children with obesity
Source: PeerJ. 2023 Jul 31;11:e15765. doi: 10.7717/peerj.15765 (PMC10399561; doi:10.7717/peerj.15765)
Supplement: Supplemental Information 2 [file peerj-11-15765-s002.xlsx]

## Sheet: Dati_M
idM	Group	ID	sex_0F_1M	Height Before (m)	Height After (m)	Weight Before (kg)	Weight After (kg)	BMI Before	BMI After	BMIz-score Before	BMIz-score After	Delta BMI	BMI Percentile Before	BMI Percentile After	Age	Date of Birth	SBJ Before cm	SBJ After cm	SBJ percentile Before	SBJ percentile After	6mwt Before m	6mwt After	6MWT percentile Before	6MWT percentile After	4x10m Before	4x10m After	4x10m Percentile Before	4x10m Percentile After	general fitness Before	General fitness After	Cardiorespiratory health Before	Cardiorespiratory health After	Muscular strenght Before	Muscular strenght After	Speed Before	Speed After	Flexibility Before	Flexibility After	Total score IFIS Before	Total score IFIS After
1	1	Intervention 1	1	1.39	1.39	48.2	48.2	24.9469	24.9469	1.89	1.86	-0.03	97	97	11	2010-12-14	145	145	30	30	567	567	20	20	12.168	12.168	60	60	2	3	1	3	4	5	3	2	1	3	11	16
2	1	Intervention 2	1	1.5	1.52	61.7	62	27.4222	26.8352	2.23	2.15	-0.08	99	98	10	2011-02-09	97	108	5	10	384	564	1	20	15.264	14.472	3	10	4	3	2	2	4	3	4	2	2	1	16	11
3	1	Intervention 3	1	1.6	1.66	69.3	73.2	27.0703	26.5641	1.92	1.84	-0.08	97	97	12	2009-03-25	144	173	10	60	509	580	25	50	14.728	13.776	1	10	2	2	3	3	4	4	2	3	4	3	15	15
4	1	Intervention 4	1	1.47	1.5	55	55	25.4524	24.4444	1.94	1.79	-0.15	97	96	11	2010-11-27	100	120	5	10	480	574	3	10	16.576	15.704	1	1	3	4	4	4	5	5	2	3	4	1	18	17
5	1	Intervention 5	0	1.33	1.37	50.5	54	28.5488	28.7708	2.46	2.44	-0.02	99	99	8	2013-02-27	92	97	10	20	540	540	20	20	17.8	14.04	1	50	5	5	5	4	5	2	5	5	5	2	25	18
6	1	Intervention 6	1	1.38	1.41	50	56	26.255	28.1676	2.3	2.4	0.1	99	99	9	2012-11-18	105	95	10	5	427	440	1	2	15.616	15.384	3	3	3	2	3	1	4	4	2	3	4	2	16	12
7	1	Intervention 7	1	1.63	1.66	84.4	90	31.7663	32.6608	2.29	2.35	0.06	99	99	12	2009-06-01	85	101	3	5	490	520	15	25	15.704	15.616	1	1
8	1	Intervention 8	1	1.68	1.7	94.5	94.9	33.4821	32.8374	2.42	2.39	-0.03	99	99	13	2008-10-09	90	92	5	5	502	540	15	25	14.024	13.528	3	10	3	3	4	4	3	4	2	3	2	3	14	17
9	1	Intervention 9	1	1.55	1.58	64.2	61.6	26.7222	24.6755	1.9	1.58	-0.32	98	98	10	2011-02-07	108	112	10	10	558	596	10	20	16.144	16.232	1	1	4	4	4	5	5	5	3	4	3	4	19	22
10	1	Intervention 10	0	1.29	1.31	40	40	24.037	23.3087	2.04	1.8	-0.24	98	96	9	2012-09-10	78	87	5	5	400	440	1	2	17.328	16.512	1	3	3	3	1	2	5	4	2	2	2	3	13	14
11	1	Intervention 11	0	1.34	1.351	51	50	28.4028	27.3942	2.23	2.11	-0.12	99	98	10	2011-07-19	80	103	5	10	562	590	10	25	16.16	17.12	3	1	3	5	3	4	5	5	5	4	2	3	18	21
12	1	Intervention 12	0	1.52	1.57	60.2	64.7	26.0561	26.2485	2.15	2.13	-0.02	98	98	9	2012-07-03	96	85	10	5	464	492	2	5	17.008	17.056	1	1	3	5	4	5	5	1	4	4	5	5	21	20
13	1	Intervention 13	1	1.44	1.44	54.2	54.2	26.1381	26.1381	2.23	2.23	0	99	99	12	2009-05-26	81	74	5	5	464	502	5	15	17.08	16.744	1	1	2	2	2	3	3	2	3	2	3	3	13	12
14	1	Intervention 14	0	1.34	1.37	49.4	50.8	27.5117	27.0659	2.43	2.39	-0.04	99	99	8	2013-06-13	55	79	5	10	420	560	3	60	19.032	17.968	1	1	5	3	5	5	3	4	5	5	4	4	22	21
15	1	Intervention 15	1	1.52	1.54	58.1	60.4	25.1472	25.468	1.84	1.82	-0.02	98	98	9	2012-02-17	90	115	5	10	438	520	1	5	15.2	16.168	3	1	2	4	2	5	4	5	3	5	3	2	14	21
16	1	Intervention 16	1	1.57	1.57	72.7	72.7	29.4941	29.4941	2.14	2.14	0	98	98	12	2009-02-02	105	120	5	10	432	532	5	50	21.848	14.392	1	3	3	3	3	2	4	4	3	4	2	4	15	17
17	1	Intervention 17	0	1.37	1.37	49.5	49.2	26.3733	26.2134	2.05	2	-0.05	98	97	10	2011-09-06	100	120	10	20	472	500	2	3	17.36	16.144	1	3	4	4	5	5	3	3	4	3	3	5	19	20
18	1	Intervention 18	1	1.55	1.57	62.5	64.5	26.0146	26.1674	1.85	1.84	-0.01	97	97	12	2009-09-06	136	143	10	20	560	640	50	75	13.032	12.384	25	50	3	4	4	4	4	5	3	4	2	3	16	20
19	1	Intervention 19	0	1.53	1.55	71.5	72.8	30.5438	30.3018	1.97	1.93	-0.04	98	97	14	2007-10-03	92	92	5	5	448	446	5	5	15.736	14.008	1	10	2	2	2	2	3	3	2	2	1	2	10	11
20	1	Intervention 20	1	1.64	1.65	79.8	77	29.6698	28.2828	2.08	1.91	-0.17	98	97	14	2008-01-10	125	145	10	20	450	560	5	25	13.568	12.864	3	30	3	2	4	5	4	5	4	4	2	3	17	19
21	1	Intervention 21	1	1.44	1.468	52.5	56.2	25.3183	26.0786	2.2	2.22	0.02	99	99	9	2012-04-10	87	90	5	5	390	564	1	20	15.688	15.152	3	10	4	3	4	3	4	4	4	4	5	4	21	18
22	1	Intervention 22	1	1.42	1.47	62	68.2	30.7479	31.5609	2.46	2.5	0.04	99	99	9	2012-02-19	95	109	5	10	470	480	1	1	15.92	15.232	3	10	4	4	4	4	5	5	5	4	5	4	23	21
23	1	Intervention 23	1	1.55	1.57	71.6	74	29.8023	30.0215	2.42	2.41	-0.01	99	99	10	2012-01-11	91	92	5	5	420	482	1	2	18.192	17.016	1	1	2	3	3	4	4	2	3	3	3	4	15	16
24	1	Intervention 24	0	1.65	1.65	102.8	103.4	37.7594	37.9798	3.07	3.08	0.01	99	99	14	2006-05-20	120	111	20	10	504	572	15	50	15.376	15.28	1	1	3	2	3	3	3	3	3	2	3	3	15	13
25	1	Intervention 25	1	1.62	1.66	109.5	106	41.7238	38.4671	2.75	2.62	-0.13	99	99	14	2007-10-04	100	110	5	5	509	516	15	15	14.848	14.4	1	1	2	3	5	5	4	4	1	3	5	5	17	20
26	1	Intervention 26	1	1.47	1.5	54.7	59	25.3135	26.2222	2.02	2.08	0.06	98	98	10	2011-08-05	87	98	5	5	440	420	1	1	15.8	16.328	1	1	5	4	3	4	4	4	4	3	5	3	21	18
27	1	Intervention 27	1	1.55	1.57	68.5	70.7	28.512	28.6827	2.15	2.14	-0.01	98	98	11	2010-02-10	110	138	10	20	640	690	30	60	13.2	13.184	30	40	2	2	3	4	4	4	3	5	2	3	14	18
28	1	Intervention 28	0	1.55	1.55	91	86	37.8772	35.796	2.43	2.31	-0.12	99	99	14	2007-08-08	86	106	5	10	486	537	15	25	15.6	15.216	1	1	2	2	1	4	3	4	1	3	4	4	11	17
1	0	Contr 1	0	1.39		41		21.2204							11		145		40		575		20		12.168		85		5		5		3		5		4		22
2	0	Contr 2	0	1.42		44		21.8211							10		110		10		564		20		13.47		50		4		4		3		5		4		20
3	0	Contr 3	0	1.5		45		20							12		144		40		580		20		13.776		30		5		4		4		5		4		22
4	0	Contr 4	0	1.47		44		20.3619							11		120		20		574		20		13.7		40		5		4		4		5		4		22
5	0	Contr 5	0	1.33		36.5		20.6343							9		100		10		540		10		14		40		4		4		5		5		4		22
6	0	Contr 6	0	1.38		37		19.4287							9		105		15		576		25		15.1		10		5		3		3		4		3		18
7	0	Contr 7	0	1.58		48		19.2277							12		95		5		520		3		15.616		3		4		3		4		4		3		18
8	0	Contr 8	0	1.63		50		18.8189							12		97		5		540		5		13.528		40		5		3		5		5		4		22
9	0	Contr 9	0	1.45		48		22.83							11		108		10		596		25		14.45		20		4		4		3		4		3		18
10	0	Contr 10	0	1.29		36		21.6333							9		98		10		560		20		14.39		30		4		4		3		5		4		20
11	0	Contr 11	0	1.34		37		20.6059							10		89		1		590		25		15.4		10		4		5		4		4		3		20
12	0	Contr 12	0	1.52		45		19.4771							9		96		10		492		5		15.5		10		4		5		4		5		4		22
13	0	Contr 13	1	1.44		46		22.1836							13		89		1		502		3		16.744		1		4		4		3		4		3		18
14	0	Contr 14	1	1.34		36		20.049							8		65		1		560		25		15.9		10		5		5		4		5		4		23
15	0	Contr 15	1	1.52		43		18.6115							9		90		5		520		10		15.3		10		5		5		3		3		2		18
16	0	Contr 16	1	1.52		46		19.91							12		105		5		532		10		14.392		3		4		5		4		4		3		20
17	0	Contr 17	1	1.37		43		22.9101							10		100		5		500		3		14.98		3		4		5		5		5		4		23
18	0	Contr 18	1	1.55		48		19.9792							12		136		10		640		30		12.384		50		4		4		5		5		4		22
19	0	Contr 19	1	1.53		49		20.9321							13		107		5		678		50		14.008		3		5		4		5		5		4		23
20	0	Contr 20	1	1.61		51		19.6752							13		125		10		560		15		12.864		25		4		5		3		4		3		19
21	0	Contr 21	1	1.44		48		23.1481							9		87		5		564		20		15.152		5		4		5		3		5		4		21
22	0	Contr 22	1	1.42		42		20.8292							9		95		5		480		1		15.232		5		4		3		3		4		3		17
23	0	Contr 23	1	1.55		46		19.1467							10		91		5		482		1		15.03		3		4		4		4		5		4		21
24	0	Contr 24	1	1.65		53		19.4674							14		120		5		572		10		15.28		1		5		5		4		3		2		19
25	0	Contr 25	1	1.62		54		20.5761							14		100		1		516		1		14.4		1		4		4		4		3		2		17
26	0	Contr 26	1	1.47		43		19.8991							10		87		1		420		1		14.34		10		4		5		3		4		3		19
27	0	Contr 27	1	1.55		56		23.3091							11		110		10		690		60		13.184		30		5		5		4		5		4		23
28	0	Contr 28	1	1.55		47		19.563							13		86		1		537		5		14.56		1		4		4		5		4		3		20
29	0	Contr 29	1	1.6		54		21.0937							10		100		5		576		20		14.34		10		4		4		4		5		4		21
